# Supplementary material for: Mucosal-associated invariant T cells contribute to suppression of inflammatory myeloid cells in immune-mediated kidney disease
Source: Nat Commun. 2023 Nov 15;14:7372. doi: 10.1038/s41467-023-43269-0 (PMC10651937; doi:10.1038/s41467-023-43269-0)
Supplement: Supplementary file 3 — Source Data [file 41467_2023_43269_MOESM3_ESM.xlsx]

## Sheet: Figure 1
Figure 1
1G	MAIT cell numbers		PBMCs	Kidney
		Sample1		0.88
		Sample2		1.27
		Sample3		0.15
		Sample4	1.68
		Sample5	6.12
		Sample6	2.8	1.22
1H	RORγt [gMFI]		PBMCs	Kidney
		Sample1		2240
		Sample2		1776
		Sample3		1029
		Sample4	246
		Sample5	638
		Sample6	411	1082

## Sheet: Figure 2
		male	female
Figure 2
2B	MAIT cells		Kidney			Liver			Lung			Spleen
	[% of live lymphocytes]		B6	B6-MAITCAST	MR1KO	B6	B6-MAITCAST	MR1KO	B6	B6-MAITCAST	MR1KO	B6	B6-MAITCAST	MR1KO
		Sample1	0.13	0.7	0.006	0.048	0.18	0.001	0.11	0.57	0.004	0.008	0.025	0.008
	13-16 weeks old	Sample2	0.14	0.32	0.006	0.23	0.37	0.003	0.17	0.35	0.01	0.013	0.027	0.004
		Sample3	0	0.32	0.012	0.16	0.3	0.015	0.047	0.14	0.004	0.02	0.02	0.01
		Sample4	0.14	0.45	0.016	0.15	0.5	0.014	0.044	0.26	0.006	0.01	0.02	0
		Sample5	0.078	0.35	0.007	0.18	0.46	0.014	0.038	0.22	0.005	0.01	0.04	0
2C	B6-MAITCAST			CD4+CD8-	CD4+CD8+	CD4-CD8+	CD4-CD8-
	CD4 CD8 expression	Kidney	Sample1	12.7	0.63	8.23	78.5
			Sample2	9.95	0	8.96	81.1
	16 weeks old		Sample3	11.8	0.38	7.6	80.2
		Liver	Sample1	21.3	0	10.7	68
			Sample2	21.8	0	12.5	65.7
			Sample3	19.1	0.091	8.17	72.6
		Lung	Sample1	4.46	0	6.93	88.6
			Sample2	2.18	0	4.56	93.3
			Sample3	2.26	0.1	2.31	95.3
		Spleen	Sample1	44.8	0.7	18.9	35.7
			Sample2	25.9	0	31.5	42.6
			Sample3	29.1	0.56	19.6	50.8
2F	Cell localisation					MAIT cells	non-MAIT αβ TC
	[% of respective subset]
		Vasculature (CD45iv+CD69-)			Sample1	3.46	21
	16 weeks old				Sample2	5.51	24.5
					Sample3	3.04	18
		Tissue (CD45iv-CD69+)			Sample1	71.1	63.1
					Sample2	71.8	57.7
					Sample3	71.1	65.9
2H	Cell subset		Kidney			Liver
	[% of MAIT cells]		MAIT17	MAIT1	DN	MAIT17	MAIT1	DN
		Sample1	86.3	12.5	1.08	81.1	16.8	1.54
	12-18 weeks	Sample2	82.3	15.6	1.59	66.6	28.4	4.1
		Sample3	84.2	14	1.65	67.8	28	3.08
		Sample4	79.2	16.8	3.67	74.1	20	5.07
		Sample5	83.8	10.1	5.58	81.1	15.1	3.1
		Sample6	88.1	11.1	0.55	82.8	14.3	2.23
		Sample7	89.3	9.49	0.96	77.6	15.6	6.19

## Sheet: Figure 4
		male
Figure 4
4B	Crescents	C57BL/6J	B6-MAITCAST		Tubuloint. GR-1+ cells	C57BL/6J	B6-MAITCAST
	[% of glomeruli]	47	23		[number / lpf]	18.5	1.7
		37	13			5.2	2
	12-13 weeks old	40	13		12-13 weeks old	7.5	2.3
		30	27			6.1	3.6
		37	20			6.2	1.375
		40	30			25.7	5.8
		33	27			3.5	4.7
4C	Albumin / creatinine	C57BL/6J	B6-MAITCAST		Blood urea nitrogen	C57BL/6J	B6-MAITCAST
	[urinary ratio]	37.8	49.2		[mg/dL]	28	31.1
		31.5	45.4			37.7	25.5
	12-13 weeks old	58.9	148.1		12-13 weeks old	33.4	30.7
		28	78.3			33.6	29.9
		111.8	169.3			42.6	26.3
		25.7	21.7			57.8	35.8
		54.2	56.9			41.1	30.8
4E	Crescents	C57BL/6J	Mr1-/-		Tubuloint. GR-1+ cells	C57BL/6J	Mr1-/-
	[% of glomeruli]	33.3	33.3		[number / lpf]	2.1	3.2
		26.7	46.7			3.2	7
	10-11 weeks old	30	40		10-11 weeks old	2	3
		23.3	30			3.6	4.4
		10	43.3			1.4	2.9
		16.7	40			1.6	5.8
		20	46.7			0.4	11
			43.3				4.4
4F	Albumin / creatinine	C57BL/6J	Mr1-/-		Blood urea nitrogen	C57BL/6J	Mr1-/-
	[urinary ratio]	147.17	115.65		[mg/dL]	30	31
		75.59	243.44			29	47
	10-11 weeks old	4.63	537.98		10-11 weeks old	20	32
		43.25	134.39			28	32
		5.24	424.3			24	32
		16.17	63.34			21	25
		7.06	330.67			19	46
			515.17				41

## Sheet: Figure 5
		male
Figure 5
5F	Marker positive cells	CXCR6+ CTLA-4-	CXCR6+ CTLA-4+
	[% of MAIT cells]	57.1	36.8
		60.5	16.7
	13 weeks old	68	20.6
		82.8	13.2
		74.9	15.7
		81.4	14.2
		87	9.47
		83.9	12.2
5I	Marker positive cells	CXCL16+CD44+	CXCL16+CD44-
	[% of Ly6G-CD11b+ cells]	64	4.86
		58.6	10.1
	13 weeks old	65.8	3.95
		59.4	8.33
5K	Marker positive cells	CD44+IL-1b+			CD44+CCL3+
	[% of Ly6G-CD11b+ cells]	B6-MAITCAST	Mr1-/-		B6-MAITCAST	Mr1-/-
		20.7	22.9		11.7	16.2
	8-12 weeks old	16.9	19		10.1	11
		15.4	24.7		11.3	11.9
		12.7	20.6		7.14	11
		9.09			4.54
		15.3			9.85
		10.3			5.11
		10.1	10.9
		6.5	11.1		8.75	8.09
		9.1	13.4		5.87	12.8
		8.6			11.8	10.9
					7.11

## Sheet: Figure 6
		male	female
Figure 6
6C	Crescents	Isotype			a-CXCL16
	[% of glomeruli]	B6-MAITCAST	Mr1-/-		B6-MAITCAST	Mr1-/-
		9	11.4		8.2	5.8
	8-12 weeks old	2.1			22.8	4.9
		2.2			9.6	15.8
					21.3	18.3
		6.4	16.7		4.7	20
		10.8	25.3		9.3	26.4
		9.4
6E	CD25+	PBS	5-A-RU/MeG
	[% of MAIT cells]	11.4	6.59
		3.47	8.54
	9-11 weeks	5.71	7.03
		6.72	7.38
			7.83
		2.29	6.28
		1.81	9.21
		0.97	5.67
		1.13	14
		3.11
		2.72	6.55
		2.17	14.2
		2.14	15.2
		6.48	11.3
		5.13	18.9
6F	MAIT cells	PBS	5-A-RU/MeG
	[number / kidney x 103]	2411	3194
		1899	3232
	9-11 weeks	4008	1854
		1266	3129
			2426
		1331	2602
		1635	1915
		940	1854
		1331	2155
		857
		1504	2440
		779	1415
		1584	4837
		883	3684
		994	1721
6H	Crescents	PBS	5-A-RU/MeG
	[% of glomeruli]	20	10
		23.33	16.6
	9-11 weeks	23.3	10
		20	16.6
			13.3
		16.7	3.3
		13.3	6.7
		10	10
		6.7	3.3
		10
		10	10
		26.7	16.7
		10	6.7
		6.7	13.3
		10	16.7
		16.7	3.3
		26.7	10
		23.3	10
		16.7	23.3
6I	Crescents	PBS	5-A-RU/MeG
	[% of glomeruli]	40	46.6667
		40	20
	9-11 weeks	36.6667	33.3333
			30
		20	30
		26.6667	40
		30	16.6667
			26.6667

## Sheet: Supplementary Figure 3
		male
Supplementary Figure 3
3B	Cell subset		RORγt+ Tbet +/-	RORγt- Tbet +	RORγt- Tbet -
	[% of MAITs]	C57BL/6J	55.9	35.6	6.4
			67	27.7	5.2
	13-16 weeks old		60.4	35.8	1.9
			77	21.6	1.4
			69.8	25.4	3.2
		B6-MAITCAST	73	22.5	3.4
			68.1	26.1	4.5
			66.8	31.1	1.7
			66.8	31.3	1.2
			66.8	32.2	0.7

## Sheet: Supplementary Figure 5
			male
Supplementary Figure 5
5B	MAIT cells		Naive	cGN d9		MAIT cells		Naive	cGN d9
	[% of live lymphocytes]		0.061	0.14		[number / g kidney]		1735	4531
			0.05	0.08				1218	2967
	12-13 weeks old		0.051	0.13				1020	6101
				0.11					4206
				0.1					5365
				0.18					5687
				0.11					5172

## Sheet: Supplementary Figure 6
			male
Supplementary Figure 6
6B	MAIT cells		C57BL/6
	[number / g kidney x 104]		Naive	Isotype	α-MR1
			7190	12283	17507
	9-11 weeks		6472	11352	11909
			4943	10011	21780
					14561
			565		1530
			2866	5970	7219
			1259	4868	4019
					4209
6C	Crescents		C57BL/6				Tubuloint. GR-1+ cells		C57BL/6
	[% of glomeruli]		Naive	Isotype	α-MR1		[number / lpf]		Naive	Isotype	α-MR1
			0	33.33	46.6667				1.8	7.2	13.1
	9-11 weeks		0		30		9-11 weeks		1		6.6
			0	30	26.6667				1	6.2	4.2
					43.3333						4
			0	26.6667	46.6667				0	17.8	7.2
			0	26.6667	26.6667				0.4	7.2	8.3
			0	36.6667	23.3333				0.3	11.6	5.7
					50						3.7
6D	Albumin / creatinine		C57BL/6				Blood urea nitrogen		C57BL/6
	[urinary ratio]		Naive	Isotype	α-MR1		[mg/dL]		Naive	Isotype	α-MR1
			0.575691	37.8377	46.254				24.6882	34.0722	47.1086
	9-11 weeks		0.128134	31.3417	114.425		9-11 weeks		21.9006	30.7004	33.8882
			0.149535		116.825				30.3094		42.9272
					33.6048						49.8732
			0.304435	176.905	121.027				32.6232	35.604	88.0762
			0.138523	153.832	150.526				30.1438	57.7024	48.2632
			0.167291	82.0769	150.22				29.118	44.1876	46.0644
					165.441						62.3392

## Sheet: Supplementary Figure 7
			male
Supplementary Figure 7
7B	MAIT cells		B6-MAITCAST
	[number / g kidney x 104]		Naive	Isotype	α-MR1
			7884	30988	20391
	8-12 weeks old		6787	17120	26805
			3368	48128	51704
				31550	40276
			3853	10701	14633
			12495	14019	28629
			10226	17330	35316
				58172	30852
7C	Crescents		B6-MAITCAST				Tubuloint. GR-1+ cells		B6-MAITCAST
	[% of glomeruli]		Naive	Isotype	α-MR1		[number / lpf]		Naive	Isotype	α-MR1
			0	26.67	40				1.9	6.7	6.2
	8-12 weeks old		0	30	26.67		8-12 weeks old		1.7	5.7	3.3
			0	26.67	23.33				1.1	3.8	2
				20	33.33					2.5	5.2
			0	20	6.66667				0.8	1.4	1.3
			0	26.6667	16.6667				1.5	3.3	0.4
			0	26.6667	16.6667				0.4	5.3	1.3
				13.3333	20					0.8	8.8
7D	Albumin / creatinine		B6-MAITCAST				Blood urea nitrogen		B6-MAITCAST
	[urinary ratio]		Naive	Isotype	α-MR1		[mg/dL]		Naive	Isotype	α-MR1
			0.242809	177.4	355.865				21.0588	27.5448	30.567
	8-12 weeks old		0.287374	302.353	260.398		8-12 weeks old		21.0358	28.405	27.0756
			0.238688	306	297.857				20.9162	24.8998	30.4934
				50.0909	354.958					24.5456	34.8174
				424.661	264.122				32.4622	29.6378	37.1082
			0.984438	842.766	313.259				27.6828	28.8696	28.5108
			0.707966	470.127	182.357				22.0708	35.8662	29.9184
			1.01632	267.5	395.481					35.1164	40.7974

## Sheet: Supplementary Figure 9
			male
Supplementary Figure 9
9	mRNA expression		Cxcl2			Ccl3			Il1b
	[relative to Hprt1 x 103]		B6-MAITCAST	Mr1-/-		B6-MAITCAST	Mr1-/-		B6-MAITCAST	Mr1-/-
			35.627	144.067		23.37	69.22		29.969	50.389
	8-13 weeks old		87.394	135.855		51.07	82.72		44.134	49.823
			115.779	95.748		34.1	53.37		38.469	40.671
			172.888			68.93			75.56
			38.06	115.38		17.22	109.05		46.26	99.28
			41.55	54.03		30.33	34.69		54.72	60.95
			35.66	32.88		14.87	25.25		29.43	56.33
			32.24	153.54		41.68	67.57		73.23	75.45
			21.68	47.24		23.2	28.23		34.82	43.85
			28.71	83.08		23.34	37.11		38.46
			20.35			29.21			49.93	40.35

[truncated: 1 more sheets: Supplementary Figure 10]
